# Supplementary material for: Time to initial glycopeptide therapy and 30-day mortality in methicillin-resistant Staphylococcus aureus bacteremia: a retrospective cohort study
Source: BMC Infect Dis. 2025 Nov 19;25:1614. doi: 10.1186/s12879-025-12040-9 (PMC12628965; doi:10.1186/s12879-025-12040-9)
Supplement: Supplementary file 2 — Supplementary Material 2 [file 12879_2025_12040_MOESM2_ESM.zip]

Archive with 1 entries (1 files):
- 12879_2025_12040_MOESM2_ESM/12879_2025_12040_MOESM2_ESM.pptx
